# Supplementary material for: What Is Going on with Visual Attention in Reading and Dyslexia? A Critical Review of Recent Studies
Source: Brain Sci. 2022 Jan 10;12(1):87. doi: 10.3390/brainsci12010087 (PMC8773944; doi:10.3390/brainsci12010087)
Supplement: Supplementary file 1 [file brainsci-12-00087-s001.zip]

Archive with 1 entries (1 files):
- brainsci-1529138-supplementary.pdf
